# Supplementary material for: Molecular mechanism for the synchronized electrostatic coacervation and co-aggregation of alpha-synuclein and tau
Source: Nat Commun. 2022 Aug 6;13:4586. doi: 10.1038/s41467-022-32350-9 (PMC9357037; doi:10.1038/s41467-022-32350-9)
Supplement: Supplementary file 4 — Source Data [file 41467_2022_32350_MOESM4_ESM.xlsx]

## Sheet: Fig 1b
Figure 1b
Upper panel (CSP)					Bottom panel (I/I0)
Residue number	aS:pLK (1:0.5)	aS:pLK (1:1.5)	aS:pLK (1:10)		Residue number	aS:pLK (1:0.5)	aS:pLK (1:1.5)	aS:pLK (1:10)
1					1
2	0.0100419	0.0103711	0.0109252		2	0.878949	0.931826	0.894985
3	0.0031241	0.00316228	0.0180278		3	0.591291	0.643888	0.6019016
4	0	0	0		4	0.610259	0.573325	0.5662486
5	0	0.00223607	0.02		5	0.544012	0.485464	0.483556267
6	0.0239883	0.0259615	0.0288402		6	0.83747	0.724179	0.774887333
7	0.0016	0.0032311	0.0157493		7	0.807841	0.718861	0.76142
8	0.00223607	0.00524976	0.0239616		8	0.874088	0.806722	0.844112333
9	0.0031241	0.00316228	0.0180278		9	0.883075	0.828879	0.7663450000000001
10	0.0062482	0.002	0.002		10	0.732707	0.71391	0.605649333
11	0.00824621	0.00732393	0.0173367		11	0.626021	0.622865	0.562379
12	0.0102489	0.0217706	0.04005		12	0.573765	0.649064	0.667818
13	0.00565685	0.00456508	0.00549181		13	0.684148	0.701062	0.762100667
14	0.00532541	0.00781025	0.0235491		14	0.790394	0.753781	0.839241667
15	0.00305941	0.00116619	0.0141718		15	0.836466	0.678436	0.791035
16	0.00205913	0.00269073	0.0240832		16	0.887895	0.790411	0.849965333
17	0.00128063	0.0002	0.0183674		17	0.893498	0.85364	0.885778
18	0.00223607	0.00200998	0.0198252		18	0.846567	0.85207	0.820172667
19	0.00788923	0.00826075	0.0196459		19	0.833804	0.801702	0.803748667
20	0.00116619	0.0026	0.0273503		20	0.820271	0.733206	0.739954
21	0.0012	0.00349857	0.0150785		21	0.852555	0.823111	0.858502667
22	0.0006	0.00465188	0.0217449		22	0.865138	0.838849	0.841932
23	0.00282843	0.0026	0.0173217		23	0.856974	0.838922	0.824060667
24	0.00172047	0.00617738	0.0224864		24	0.863758	0.812893	0.7943176669999999
25	0.0031241	0.0038	0.0130015		25	0.873882	0.784879	0.824641333
26	0.00269073	0.00172047	0.020999		26	0.864712	0.761716	0.832963667
27	0	0.00456508	0.0201137		27	0.904321	0.631558	0.735518333
28	0	0	0		28	0.887174	0.660021	0.7376853330000001
29	0.00269073	0.00141421	0.0180278		29	0.884623	0.669853	0.714878667
30	0.00278568	0.00410366	0.0187019		30	0.839216	0.780123	0.769241333
31	0.0022	0.00310484	0.0163083		31	0.842027	0.769033	0.755450333
32	0.005	0.00305941	0.0199289		32	0.86484	0.748178	0.606688333
33	0	0	0		33	0.86537	0.70704	0.5257945000000001
34					34
35	0.00600333	0.00600333	0.00600333		35	0.831272	0.773555	0.72129
36	0.00203961	0.001	0.0158354		36	0.85348	0.769712	0.784905333
37	0	0.00384187	0.0169753		37	0.907346	0.792018	0.901722
38	0	0.00223607	0.02		38	0.898348	0.77323	0.899015
39	0.0028	0.00468615	0.0159862		39	0.901158	0.74985	0.865049333
40	0.00203961	0.0016	0.0110345		40	0.843149	0.721381	0.858556
41	0.00728011	0.00282843	0.0150053		41	0.809785	0.689849	0.798215333
42	0.00392938	0.00360555	0.0136616		42	0.795814	0.750156	0.798527
43	0.0008	0.00316228	0.0188404		43	0.827681	0.851668	0.810882
44	0.00116619	0.0006	0.0168155		44	0.856348	0.936404	0.86041
45					45
46	0.0116516	0.0104995	0.0137928		46	0.796733	0.762668	0.7890785
47	0.0018868	0.00316228	0.0150851		47	0.784489	0.705201	0.7727889999999999
48	0.0091236	0.0100499	0.0212603		48	0.823244	0.715409	0.843183333
49	0.0195816	0.0328024	0.0339329		49	0.805276	0.699705	0.7782559999999999
50	0.00331059	0.00900222	0.0224508		50	0.836971	0.797163	0.8222660000000001
51	0.00328024	0.00702567	0.0189737		51	0.854343	0.786204	0.807949667
52	0.0010198	0.00256125	0.0178045		52	0.871441	0.762023	0.829744667
53	0.00223607	0.00384187	0.0172905		53	0.869927	0.737603	0.814897667
54	0.00269073	0.00141421	0.0180278		54	0.865826	0.755628	0.818138667
55	0.00538517	0.00538517	0.0156984		55	0.867601	0.776593	0.841290333
56	0.0031241	0.0012	0.0184835		56	0.865752	0.756375	0.826366
57	0.0031241	0.00172047	0.0195233		57	0.849294	0.738855	0.7857843329999999
58	0.00557136	0.00297321	0.0206553		58	0.853734	0.775371	0.768997
59	0.0031241	0.00316228	0.0180278		59	0.755322	0.818855	0.711607
60	0.0068	0.00447214	0.0151908		60	0.769821	0.852768	0.710644333
61	0.00282843	0.0026	0.0173217		61	0.760957	0.8211	0.728128667
62	0.0018868	0.00241661	0.0145341		62	0.854201	0.761243	0.770162667
63	0.00411825	0.00256125	0.02		63	0.808072	0.711619	0.769425333
64	0.00107703	0.00302655	0.0179789		64	0.81816	0.702218	0.763121
65	0.0018868	0.00208806	0.0166433		65	0.830344	0.698402	0.7533806669999999
66	0.0002	0.00300666	0.013		66	0.875368	0.700163	0.754763333
67	0.0010198	0.00205913	0.0122376		67	0.792631	0.632661	0.667536
68	0.00297321	0.00392938	0.0132575		68	0.806895	0.681825	0.732120667
69	0.00205913	0.00223607	0.0201206		69	0.80295	0.703258	0.784871667
70	0.001	0.00215407	0.0203657		70	0.866687	0.743382	0.850402667
71	0.00208806	0.00107703	0.0189694		71	0.830354	0.68081	0.772864
72	0.00116619	0.00156205	0.0132424		72	0.822322	0.680754	0.759568333
73	0.00208806	0.00241661	0.0137899		73	0.824137	0.698144	0.749686333
74	0.00223607	0.00156205	0.0209609		74	0.83031	0.704899	0.756865
75	0.00141421	0.00205913	0.0180544		75	0.836981	0.704006	0.760338
76	0.00172047	0.00278568	0.0217706		76	0.834773	0.732428	0.76386
77	0.0018868	0.00278568	0.02372		77	0.88851	0.798912	0.861232333
78	0.00172047	0.00244131	0.0184564		78	0.869687	0.793451	0.836133667
79	0.003	0.00417612	0.0231767		79	0.852166	0.764591	0.828649333
80	0.00241661	0.0031241	0.0265601		80	0.79706	0.706033	0.782373333
81	0.0052	0.00876584	0.0198081		81	0.8168	0.695135	0.770177667
82	0.00377359	0.003	0.017423		82	0.822161	0.670259	0.755397667
83	0.00208806	0.00107703	0.0154777		83	0.809606	0.645423	0.699729333
84	0.00208806	0.0034	0.0141549		84	0.758994	0.598473	0.6493483330000001
85	0.00297321	0.00297321	0.0147323		85	0.740801	0.588536	0.623652667
86	0.00156205	0.00431741	0.0155641		86	0.748017	0.63831	0.662449
87	0.001	0.00516139	0.0143178		87	0.775869	0.690663	0.694975333
88	0.00708802	0.00984886	0.0282708		88	0.800215	0.715141	0.742532667
89	0.00575847	0.00977548	0.0264492		89	0.786302	0.674153	0.713318667
90	0.00966644	0.0137201	0.029417		90	0.778691	0.647567	0.699825333
91	0.0018868	0.00750733	0.0275289		91	0.740696	0.592531	0.630288333
92	0.0018	0.00551725	0.0145341		92	0.674651	0.538326	0.559917667
93	0.00278568	0.00756042	0.0201405		93	0.682281	0.565819	0.602256667
94	0.00926499	0.0137244	0.0315493		94	0.701113	0.576567	0.73477
95	0.0012	0.00297321	0.0246219		95	0.729149	0.588726	0.737875333
96	0.00424264	0.0164146	0.0335315		96	0.718012	0.580227	0.711519
97	0	0.00689638	0.0229382		97	0.683165	0.610097	0.5622583330000001
98	0.012083	0.0123628	0.0148661		98	0.699393	0.641014	0.6384339999999999
99	0.005	0.0128281	0.0261885		99	0.679966	0.596027	0.619510667
100	0.00707107	0.00611882	0.0119013		100	0.688073	0.603112	0.6706416670000001
101	0.00200998	0.00679412	0.0207692		101	0.626619	0.522748	0.55014
102	0.0171453	0.0271301	0.0444185		102	0.603086	0.535333	0.542291
103	0.0102	0.0148661	0.0271065		103	0.654906	0.583012	0.638587
104	0	0.00373631	0.012627		104	0.545786	0.523514	0.560967667
105	0.015138	0.015138	0.015138		105	0.556496	0.510325	0.557129333
106	0.0198081	0.0203185	0.0159762		106	0.41809	0.362165	0.3744235
107					107
108	0.033541	0.0431045	0.049033		108	0.491133	0.416006	0.5090805
109	0.0449181	0.0562374	0.0642623		109	0.557205	0.471317	0.484732333
110	0.0239883	0.0266833	0.0180155		110	0.561545	0.507626	0.51113
111	0.045499	0.0615903	0.0639465		111	0.551409	0.532956	0.550314
112	0.12748	0.144151	0.155838		112	0.511006	0.5404	0.658540333
113	0.00613515	0.0106471	0.0328938		113	0.492231	0.565592	0.655145667
114	0.049623	0.0527822	0.0642623		114	0.630877	0.658951	0.717748667
115	0.0018868	0.00241661	0.0145341		115	0.662245	0.686292	0.6962655
116					116
117	0.00477074	0.0096933	0.0310413		117
118	0.106042	0.108238	0.105501		118	0.27324	0.328469	0.384007
119					119
120	0.0878622	0.0868824	0.0866		120	0.295762	0.333578	0.375445
121	0.0815659	0.0824691	0.0887482		121	0.274429	0.330712	0.357940667
122	0.0399249	0.0432245	0.0571048		122	0.172172	0.208401	0.219518817
123	0	0	0		123	0.296128	0.380797	0.415696483
124	0.0342427	0.0338237	0.0361159		124	0.32831	0.408705	0.462078725
125	0	0.00468615	0.00468615		125
126	0.0082	0.0082	0.0135956		126	0.874767	0.759021	0.882522
127					127
128	0.12767	0.131226	0.137654		128	0.313408	0.321617	0.3626365
129	0.0103325	0.0120599	0.0187883		129	0.429218	0.403318	0.464287333
130	0.00316228	0.008	0.0205913		130	0.612597	0.580843	0.617699333
131	0.0116516	0.0104995	0.0137928		131	0.626051	0.571885	0.59945
132	0.0113137	0.00860232	0.0144997		132	0.450471	0.440892	0.406557
133	0.0547449	0.080895	0.080895		133	0.315001	0.307822	0.271384
134	0.0340147	0.035824	0.0363065		134
135	0.0523927	0.0642249	0.0609111		135	0.357658	0.46108	0.479334
136	0	0	0		136	0.357658	0.46108	0.479334
137					137
138	0.055609	0.0504484	0.0558519		138	0.473787	0.473083	0.6215625
139	0.0669869	0.0632712	0.0657343		139		0.473083	0.6215625
140					140

## Sheet: Fig 1e
Figure 1e
		Scattering at 350 nm (a.u.)	Average Scattering	STD
aS in LLPS buffer	replica #1	0.413	0.4	0.02
	replica #2	0.377
	replica #3	0.409
aS + pLK in LLPS buffer	replica #1	1.2	1.09	0.12
	replica #2	0.964
	replica #3	1.103
aS + pLK in LLPS buffer + 500 mM NaCl	replica #1	0.325	0.34	0.02
	replica #2	0.364
	replica #3	0.324
aS + pLK in LLPS buffer + 10 % 1,6-HD	replica #1	1.118	1.22	0.19
	replica #2	1.097
	replica #3	1.433

## Sheet: Fig 1f
Figure 1f
aS:pLK ratios		Scattering at 350 nm (a.u.)	Average Scattering	STD
1:0	replica #1	0.269	0.261	0.007
	replica #2	0.257
	replica #3	0.258
10:1	replica #1	0.371	0.361	0.008
	replica #2	0.356
	replica #3	0.357
2:1	replica #1	0.39	0.388	0.009
	replica #2	0.395
	replica #3	0.378
1:1	replica #1	0.328	0.36	0.04
	replica #2	0.342
	replica #3	0.401
1:2	replica #1	0.425	0.4	0.03
	replica #2	0.392
	replica #3	0.371
1:3	replica #1	0.401	0.46	0.05
	replica #2	0.482
	replica #3	0.492
1:4	replica #1	0.832	0.81	0.03
	replica #2	0.818
	replica #3	0.772
1:5	replica #1	0.739	0.745	0.007
	replica #2	0.744
	replica #3	0.752
1:10	replica #1	0.741	0.76	0.01
	replica #2	0.766
	replica #3	0.761
1:50	replica #1	0.804	0.81	0.01
	replica #2	0.819
	replica #3	0.798

## Sheet: Fig 2c
Figure 2c
Left pannel (ausence of aS)								Right pannel (presence of 50 microM aS)
		Light scattering at 350 nm (a.u.)								Light scattering at 350 nm (a.u.)
[NaCl] (M)	0.35	0.399	0.398	0.449	0.595			[NaCl] (M)	0.35	0.4355	0.737	0.757	0.625333
	0.3	0.394	0.414	0.506	0.655				0.3	0.4415	0.631	0.6985	0.9065
	0.25	0.385	0.436	0.436	0.869				0.25	0.4525	0.599	0.9655	1.155
	0.2	0.458	0.464	0.42	1.178				0.2	0.424	0.6335	1.0945	1.07
	0.15	0.403	0.549	0.914	1.677				0.15	0.438	0.942	1.3495	1.221
	0.1	0.41	0.542	1.335	0.957				0.1	0.454	1.04	1.182	1.25933
	0.05	0.428	0.618	1.755	0.858				0.05	0.4395	1.033	1.214	1.42433
	0	0.399	0.638	0.788	0.594				0	0.446	1.1265	1.2825	1.16867
		0	5	10	15					0	5	10	15
		[Tau441] (microM)								[Tau441] (microM)

## Sheet: Fig 2d
Figure 2d
Tau:aS ratios		Scattering at 350 nm (a.u.)
0:0	replica #1	0.41
	replica #2	0.38
	replica #3	0.407
1:0	replica #1	0.542
	replica #2	0.535
	replica #3	0.55
1:1	replica #1	0.618
	replica #2	0.771
1:5	replica #1	1.012
	replica #2	0.738
1:10	replica #1	1.04
	replica #2	1
	replica #3	1.08
1:25	replica #1	1.072
	replica #2	1.147
1:50	replica #1	1.05
	replica #2	1.244

## Sheet: Supp Fig 2b
Supp. Fig. 2b
		Scattering at 350 nm (a.u.)
Tau in buffer (no LLPS)	replica #1	0.434
	replica #2	0.412
Tau in LLPS buffer	replica #1	0.573
	replica #2	0.744
Tau in LLPS buffer + 500 mM NaCl	replica #1	0.459
	replica #2	0.469
Tau in LLPS buffer + 10 % 1,6-HD	replica #1	0.698
	replica #2	0.67
Tau + aS in LLPS buffer	replica #1	1.418
	replica #2	1.427
	replica #3	1.3
Tau + aS in LLPS buffer + 500 mM NaCl	replica #1	0.414
	replica #2	0.416
Tau + aS in LLPS buffer + 10 % 1,6-HD	replica #1	1.484
	replica #2	1.594

## Sheet: Supp Fig 2d
Supp. Fig. 2d
		Scattering at 350 nm (a.u.)
Control	replica #1	0.423
	replica #2	0.408
	replica #3	0.396
DNt-Tau in LLPS buffer	replica #1	0.411
	replica #2	0.438
	replica #3	0.426
DNt-Tau + aS in LLPS buffer	replica #1	0.961
	replica #2	0.709
DNt-Tau + DCt-aS in LLPS buffer	replica #1	0.426
	replica #2	0.409
	replica #3	0.43
K18 in LLPS buffer	replica #1	0.435
	replica #2	0.426
k18 + aS in LLPS buffer	replica #1	0.501
	replica #2	0.52
K18 + DCt-aS in LLPS buffer	replica #1	0.425
	replica #2	0.413
	replica #3	0.419

## Sheet: Supp Fig 2e
Supp. Fig. 2d							Dotted areas denote gel´s images included in the manuscript and used for densitometry analysis. Remaining samples have not been included in this manuscript.
aS:pLK Coacervates	Band Intensity analysis (a.u.)	Average	%	Average %			aS:pLK gel		Coomasie stainning
aS replica #1	11759.9	12877.1	100
aS replica #2	13994.3
aS + pLK exp #1 replica #1	6505.76		49.4781
aS + pLK exp #1 replica #2	6356.76		50.6352
aS + pLK exp #2 replica #1	7610.35		40.9002
aS + pLK exp #2 replica #2	6622.35		48.5727	47 % +/- 4
aS:DNt-Tau Coacervates	Band Intensity analysis (a.u.)	Average	%	Average %
aS exp#1 replica#1	14014.5	15354.5	100
aS exp#1 replica #2	16694.5
aS + DNt-Tau exp #1 replica #1	3712.98		75.8183
aS + DNt-Tau exp #1 replica #2	4348.05		71.6822
aS exp#2 replica #1	11660.9	10991.3	100
aS exp#2 replica #2	10321.7
aS + DNt-Tau exp #2 replica #1	2129.06		80.6295				aS:DNt-Tau and aS:Tau441 gels			Fluorescence
aS + DNt-Tau exp #2 replica #2	1370.99		87.5266	79 % +/- 7
aS:Tau441 Coacervates	Band Intensity analysis (a.u.)	Average	%	Average %
aS exp#1 replica#1	14014.5	15354.5	100
aS exp#1 replica #2	16694.5
aS + DNt-Tau exp #1 replica #1	2215.2		85.5729
aS + DNt-Tau exp #1 replica #2	2702.62		82.3985
aS exp#2 replica #1	27453.3	10991.3	100
aS exp#2 replica #2	22880.7
aS + DNt-Tau exp #2 replica #1	1612.43		85.33
aS + DNt-Tau exp #2 replica #2	2018.96		81.6312	84 % +/- 2

## Sheet: Fig 3b
Figure 3b	FRAP
Tau/aS							Mean	STDV		DNtTau/aS						Mean	STDV		pLK/aS						Mean	STDV
Time::Relative Time!!R	NORM FRAP CURVE	NORM FRAP CURVE	NORM FRAP CURVE	NORM FRAP CURVE	NORM FRAP CURVE	NORM FRAP CURVE	Tau/aS	Tau/aS		Time::Relative Time!!R	NORM FRAP CURVE	NORM FRAP CURVE	NORM FRAP CURVE	NORM FRAP CURVE	NORM FRAP CURVE	DNtTau/aS	DNtTau/aS		Time::Relative Time!!R	NORM FRAP CURVE	NORM FRAP CURVE	NORM FRAP CURVE	NORM FRAP CURVE	NORM FRAP CURVE	pLK/aS	pLK/aS
s	Droplet1	Droplet2	Droplet3	Droplet4	Droplet5	Droplet6				s	Droplet1	Droplet2	Droplet3	Droplet4	Droplet5				s	Droplet1	Droplet2	Droplet3	Droplet4	Droplet5
0	0.98671	0.96444	1	0.96852	1	0.94253	0.97703	0.02267		0	0.97513	1	0.9965	0.97511	1	0.98935	0.01307		0	0.98287	0.9981	0.99474	1	0.99218	0.99358	0.0067
0.758	0.99491	0.97576	0.9721	1	0.99657	0.96119	0.98342	0.01588		0.758	0.96975	0.99834	0.98737	0.94023	0.98427	0.97599	0.02245		1.406	0.96575	0.9761	0.9941	0.9918	1	0.98555	0.01416
1.532	0.9944	0.9875	0.96981	0.98969	0.99027	1	0.98861	0.01022		1.532	0.94439	0.99962	1	0.96654	0.98126	0.97836	0.02357		2.813	0.97847	0.9793	0.9959	0.99092	0.99577	0.98807	0.00863
2.307	0.99953	0.98702	0.98912	0.9591	0.98739	0.98651	0.98478	0.01349		2.307	1	0.98945	0.99034	1	0.98257	0.99247	0.0075		4.219	0.96855	1	1	1	0.99468	0.99264	0.01367
3.097	1	1	0.98755	0.97915	0.98321	0.92937	0.97988	0.0262		3.097	0.96479	0.98669	0.99614	0.95324	0.98361	0.97689	0.01745		5.609	0.96815	0.98048	0.99578	0.99259	0.987	0.9848	0.01098
3.855	0	0	0	0	0	0	0	0		3.855	0	0	0	0	0	0	0		8.617	0	0	0	0	0	0	0
4.613	0.05948	0.04531	0.07599	0.07632	0.03898	0.0713	0.06123	0.01611		4.613	0.10963	0.06018	0.05506	0.06485	0.04327	0.0666	0.02536		10.023	0.28069	0.26828	0.10973	0.10021	0.17517	0.18682	0.08519
5.371	0.09137	0.08415	0.13046	0.13517	0.06443	0.12211	0.10462	0.02869		5.371	0.17639	0.09778	0.09031	0.16601	0.07407	0.12091	0.04684		11.414	0.4317	0.37536	0.22083	0.17838	0.28344	0.29794	0.10528
6.129	0.14049	0.12262	0.17452	0.17994	0.09	0.17208	0.14661	0.03565		6.129	0.23503	0.1342	0.12635	0.18238	0.10333	0.15626	0.05261		12.82	0.5747	0.5013	0.31778	0.24618	0.37218	0.40243	0.13412
6.887	0.16575	0.14848	0.2122	0.23428	0.11466	0.2069	0.18038	0.0451		6.887	0.26273	0.16932	0.16102	0.23364	0.13459	0.19226	0.05363		14.21	0.62617	0.56862	0.38028	0.30619	0.43327	0.46291	0.13238
7.645	0.18858	0.18754	0.23617	0.24048	0.12388	0.26137	0.20634	0.0501		7.645	0.30304	0.18648	0.1845	0.24653	0.15419	0.21495	0.05955		15.617	0.70809	0.65075	0.44845	0.34519	0.48102	0.5267	0.14954
8.403	0.21013	0.21389	0.27455	0.26278	0.14597	0.28902	0.23272	0.05332		8.403	0.33115	0.21428	0.21	0.3047	0.1814	0.24831	0.06547		17.007	0.74224	0.6898	0.50869	0.38547	0.52594	0.57043	0.14471
9.161	0.22202	0.23652	0.30735	0.29474	0.15986	0.28686	0.25122	0.05609		9.161	0.3153	0.2294	0.23315	0.30446	0.19937	0.25634	0.05075		18.413	0.76707	0.74314	0.54759	0.42133	0.57369	0.61056	0.14423
9.919	0.24064	0.24999	0.30798	0.33484	0.18031	0.336	0.27496	0.0619		9.919	0.36044	0.25734	0.25491	0.35803	0.21448	0.28904	0.0663		19.82	0.79451	0.79877	0.5991	0.44869	0.57788	0.64379	0.15095
10.677	0.26629	0.30462	0.36308	0.35995	0.1831	0.36882	0.30764	0.07319		10.677	0.39585	0.26591	0.27585	0.35803	0.22304	0.30374	0.07098		21.226	0.84357	0.80314	0.64151	0.4859	0.60168	0.67516	0.14756
11.435	0.28146	0.3356	0.38838	0.35891	0.20165	0.35732	0.32055	0.06829		11.435	0.41639	0.28138	0.30032	0.39001	0.24724	0.32707	0.07265		22.616	0.85399	0.83683	0.69166	0.5075	0.63485	0.70497	0.14464
12.193	0.28976	0.34422	0.39153	0.38274	0.21563	0.37881	0.33378	0.06894		12.193	0.40915	0.30242	0.31721	0.4029	0.26036	0.33841	0.06519		24.023	0.83767	0.84552	0.72656	0.53148	0.6347	0.71519	0.13448
12.951	0.3013	0.37089	0.42614	0.40971	0.22812	0.38181	0.35299	0.07481		12.951	0.4589	0.32422	0.33454	0.40798	0.28427	0.36198	0.07023		25.429	0.85549	0.84311	0.75438	0.55113	0.67164	0.73515	0.12689
13.709	0.31786	0.38403	0.41455	0.43676	0.23944	0.38547	0.36302	0.0726		13.709	0.44105	0.33518	0.34568	0.44942	0.30118	0.3745	0.0667		26.835	0.8565	0.8683	0.78024	0.56155	0.70307	0.75393	0.12638
14.467	0.32381	0.41932	0.44403	0.45737	0.24847	0.41829	0.38522	0.08172		14.467	0.47213	0.34294	0.36093	0.43062	0.31071	0.38347	0.0662		28.242	0.87652	0.86054	0.80248	0.57141	0.68441	0.75907	0.1292
15.225	0.33148	0.43909	0.44837	0.46848	0.25865	0.45994	0.401	0.08581		15.225	0.4569	0.35755	0.37777	0.45717	0.31328	0.39254	0.06333		29.648	0.91168	0.85982	0.82857	0.59778	0.70409	0.78039	0.12751
15.983	0.3499	0.44497	0.49385	0.48024	0.2639	0.46393	0.41613	0.09036		15.983	0.4516	0.36357	0.38615	0.47952	0.33412	0.40299	0.06082		31.054	0.87532	0.88378	0.84122	0.61964	0.68079	0.78015	0.12162
16.741	0.36218	0.4573	0.49677	0.49618	0.27485	0.44378	0.42184	0.08723		16.741	0.49418	0.37738	0.4093	0.48235	0.34312	0.42127	0.06562		32.46	0.92399	0.88045	0.87767	0.61905	0.70814	0.80186	0.13138
17.499	0.37458	0.48413	0.4933	0.46679	0.28014	0.50558	0.43409	0.08881		17.499	0.50947	0.3782	0.41583	0.48732	0.35907	0.42998	0.06618		33.867	0.94081	0.87248	0.88207	0.63878	0.70575	0.80798	0.12882
18.257	0.37431	0.50757	0.50875	0.49867	0.2909	0.50075	0.44683	0.0924		18.257	0.5245	0.38909	0.41905	0.53219	0.37048	0.44706	0.07625		35.273	0.9296	0.88809	0.8879	0.6463	0.69631	0.80964	0.12864
19.015	0.38853	0.50698	0.54974	0.506	0.30294	0.4716	0.4543	0.09175		19.015	0.51492	0.40197	0.43844	0.52717	0.38418	0.45333	0.06497		36.663	0.90897	0.91812	0.89941	0.65698	0.73994	0.82469	0.11908
19.773	0.39788	0.53031	0.54887	0.52443	0.3008	0.51024	0.46876	0.09825		19.773	0.53518	0.41722	0.45312	0.54106	0.39572	0.46846	0.06685		38.07	0.91928	0.94084	0.92174	0.66124	0.71694	0.83201	0.13221
20.531	0.40134	0.53278	0.55116	0.54343	0.31124	0.51624	0.47603	0.09773		20.531	0.55654	0.41878	0.45779	0.54437	0.4034	0.47617	0.07078		39.476	0.92699	0.91701	0.92588	0.67858	0.76374	0.84244	0.1148
21.289	0.4109	0.5789	0.56267	0.5444	0.31571	0.52041	0.48883	0.10363		21.289	0.50954	0.43293	0.47495	0.53503	0.41265	0.47302	0.05107		40.882	0.94212	0.9319	0.93001	0.67283	0.74429	0.84423	0.12648
22.047	0.42052	0.55396	0.57717	0.54762	0.33214	0.52307	0.49241	0.09572		22.047	0.55908	0.43591	0.4784	0.5358	0.4194	0.48572	0.06087		42.289	0.94552	0.92393	0.93899	0.6878	0.76544	0.85234	0.11826
22.805	0.43002	0.5817	0.56227	0.52886	0.32451	0.51291	0.49005	0.09659		22.805	0.54765	0.43528	0.48469	0.54147	0.4328	0.48838	0.05535		43.679	0.92339	0.93399	0.93418	0.69455	0.74478	0.84618	0.11693
23.563	0.43499	0.58935	0.58829	0.54247	0.34189	0.53473	0.50529	0.09782		23.563	0.57114	0.43767	0.49735	0.56228	0.44245	0.50218	0.06348		45.085	0.9311	0.9035	0.94666	0.70166	0.77942	0.85247	0.10693
24.321	0.44179	0.59733	0.56968	0.59585	0.34399	0.54223	0.51514	0.10164		24.321	0.56763	0.45966	0.50501	0.55324	0.44367	0.50584	0.05491		46.476	0.94061	0.93738	0.95468	0.71078	0.77451	0.86359	0.11287
25.079	0.44411	0.61538	0.60366	0.58433	0.34821	0.57355	0.52821	0.10767		25.079	0.58988	0.46013	0.52379	0.54999	0.45953	0.51667	0.05697		47.882	0.9318	0.93693	0.95578	0.73211	0.75562	0.86245	0.10894
25.837	0.45023	0.61505	0.60689	0.59882	0.35757	0.5414	0.52833	0.10401		25.837	0.57032	0.464	0.52767	0.55069	0.46979	0.51649	0.04777		49.288	0.96485	0.9366	0.96293	0.72656	0.75615	0.86942	0.1179
26.595	0.46251	0.62744	0.61808	0.59198	0.36882	0.55456	0.53723	0.1019		26.595	0.56584	0.48022	0.52375	0.57369	0.47731	0.52416	0.0456		50.695	0.93851	0.93386	0.96434	0.72924	0.75279	0.86375	0.11295
27.353	0.46962	0.64576	0.60216	0.58119	0.36823	0.58671	0.54228	0.1033		27.353	0.59257	0.48558	0.53493	0.56228	0.49067	0.53321	0.04596		52.101	0.93471	0.94809	0.97425	0.72318	0.75419	0.86688	0.1184
28.111	0.47405	0.65034	0.60626	0.63143	0.3766	0.57754	0.5527	0.10622		28.111	0.56329	0.49618	0.54434	0.57174	0.49873	0.53486	0.03556		53.523	0.92289	0.96533	0.96571	0.73323	0.74924	0.86728	0.11651
28.869	0.4832	0.66219	0.64189	0.61774	0.38709	0.58737	0.56325	0.10674		28.869	0.56756	0.49884	0.54715	0.56187	0.50351	0.53579	0.0325		54.929	0.97286	0.97133	0.96585	0.73184	0.77092	0.88256	0.12057
29.627	0.49313	0.67178	0.63314	0.6258	0.38434	0.6057	0.56898	0.10873		29.627	0.58892	0.49587	0.55106	0.58268	0.51506	0.54672	0.04087		56.336	0.96344	0.9761	0.97084	0.7259	0.77315	0.88189	0.12206
30.385	0.48924	0.69684	0.6277	0.60438	0.38344	0.57421	0.56263	0.11101		30.385	0.58479	0.48983	0.55521	0.55885	0.51463	0.54066	0.03792		57.742	0.96555	0.96187	0.97917	0.74331	0.78335	0.88665	0.11364
31.143	0.49599	0.6949	0.63724	0.60518	0.3958	0.57405	0.56719	0.10691		31.143	0.63295	0.50445	0.56962	0.57422	0.53045	0.56234	0.04886		59.148	0.94823	0.97708	0.97576	0.74011	0.76325	0.88089	0.11879
31.901	0.4936	0.71494	0.64969	0.60164	0.40187	0.58737	0.57485	0.11191		31.901	0.59746	0.51406	0.56393	0.58575	0.53749	0.55974	0.03427
32.659	0.50669	0.72496	0.66916	0.6357	0.3961	0.58987	0.58708	0.11921		32.659	0.60153	0.528	0.57294	0.59125	0.52769	0.56428	0.0348
33.417	0.51511	0.71505	0.66073	0.62257	0.40716	0.59837	0.5865	0.11021		33.417	0.655	0.52747	0.58424	0.589	0.54094	0.57933	0.05002
34.175	0.50905	0.72706	0.65797	0.64262	0.40259	0.58038	0.58661	0.11651		34.175	0.59815	0.52808	0.59653	0.58386	0.55127	0.57158	0.03076
34.933	0.52078	0.73929	0.67295	0.63586	0.42494	0.60753	0.60022	0.11224		34.933	0.63729	0.53595	0.59556	0.58735	0.5472	0.58067	0.0406
35.691	0.53133	0.74991	0.66096	0.61211	0.43023	0.62219	0.60112	0.10987		35.691	0.61483	0.54911	0.59304	0.56879	0.56709	0.57857	0.02559
36.449	0.52673	0.76434	0.66254	0.62153	0.43466	0.61536	0.60419	0.11333		36.449	0.62978	0.54772	0.6046	0.57925	0.56775	0.58582	0.03204
37.207	0.53324	0.76122	0.67413	0.64238	0.42677	0.58804	0.6043	0.11643		37.207	0.63584	0.54969	0.62302	0.60443	0.57047	0.59669	0.03599
37.965	0.53526	0.76855	0.68319	0.63481	0.4265	0.59054	0.60648	0.11889		37.965	0.62454	0.54742	0.61155	0.60503	0.58003	0.59371	0.03052
38.723	0.53786	0.7776	0.67405	0.61299	0.43816	0.61053	0.60853	0.11569		38.723	0.61076	0.55125	0.61719	0.59527	0.58182	0.59126	0.02626
39.481	0.54785	0.80631	0.68658	0.65083	0.4331	0.6067	0.6219	0.1268		39.481	0.58913	0.55821	0.62285	0.58244	0.5933	0.58918	0.02321
40.239	0.54783	0.80039	0.67366	0.63352	0.43262	0.60853	0.61609	0.12326		40.239	0.63764	0.55766	0.61984	0.59125	0.58625	0.59853	0.03105
40.997	0.55547	0.81132	0.67728	0.6638	0.44157	0.59837	0.62464	0.12502		40.997	0.62634	0.56341	0.62906	0.6133	0.59896	0.60621	0.02675
41.755	0.56229	0.80017	0.66743	0.60808	0.45394	0.63318	0.62085	0.11483		41.755	0.6087	0.56274	0.63006	0.5666	0.60843	0.5953	0.02934
42.513	0.55807	0.79381	0.70716	0.64399	0.44064	0.62919	0.62881	0.12166		42.513	0.64142	0.5621	0.62264	0.58185	0.60452	0.60251	0.03156
43.271	0.55566	0.80087	0.69959	0.66194	0.44391	0.62269	0.63078	0.12269		43.271	0.61531	0.56377	0.62486	0.57694	0.6173	0.59964	0.02737
44.029	0.57966	0.81881	0.69218	0.62531	0.44137	0.60203	0.62656	0.12519		44.029	0.61972	0.56867	0.64356	0.58203	0.61642	0.60608	0.03031
44.787	0.58145	0.81957	0.69998	0.64777	0.44887	0.6002	0.63298	0.12422		44.787	0.62675	0.57267	0.64331	0.59669	0.62719	0.61332	0.02829
45.545	0.56637	0.81849	0.68241	0.65647	0.45669	0.62352	0.63399	0.12083		45.545	0.61648	0.57229	0.65197	0.5854	0.63089	0.61141	0.03262
46.303	0.5672	0.84069	0.68012	0.63328	0.45712	0.62169	0.63335	0.12708		46.303	0.64005	0.56683	0.64355	0.59976	0.63779	0.6176	0.03347
47.061	0.57346	0.85276	0.71197	0.66202	0.45444	0.63268	0.64789	0.13377		47.061	0.66657	0.56593	0.64271	0.58185	0.63978	0.61937	0.04317
47.819	0.57303	0.8687	0.72064	0.67515	0.45489	0.63218	0.6541	0.13976		47.819	0.64914	0.58345	0.63905	0.58498	0.64569	0.62046	0.03329
48.577	0.58613	0.83778	0.71622	0.64085	0.4503	0.62252	0.6423	0.12968		48.577	0.64783	0.56296	0.65426	0.56961	0.6466	0.61625	0.04577
49.335	0.58417	0.85254	0.71693	0.65478	0.45125	0.62019	0.64664	0.1343		49.335	0.60876	0.58335	0.66362	0.59084	0.65186	0.61969	0.03618
50.093	0.5852	0.84872	0.70637	0.64174	0.47125	0.62369	0.64616	0.12609		50.093	0.62992	0.59386	0.65521	0.58002	0.66303	0.62441	0.03665
50.851	0.5796	0.84031	0.71283	0.66677	0.46923	0.6002	0.64482	0.12681		50.851	0.64149	0.58025	0.65351	0.61336	0.65825	0.62937	0.03253
51.609	0.58182	0.86003	0.70905	0.63497	0.47791	0.63935	0.65052	0.12822		51.609	0.66719	0.57723	0.67115	0.58286	0.66818	0.63332	0.0487
52.367	0.58955	0.87177	0.72915	0.63336	0.46657	0.62952	0.65332	0.13666		52.367	0.65727	0.59368	0.6608	0.58014	0.66088	0.63055	0.04016
53.125	0.59522	0.89182	0.71811	0.63964	0.46568	0.63568	0.65769	0.14146		53.125	0.64825	0.60235	0.6571	0.61088	0.67232	0.63818	0.03022
53.883	0.59254	0.86816	0.73751	0.64745	0.47014	0.61936	0.65586	0.13538		53.883	0.64425	0.58976	0.67682	0.60248	0.66035	0.63473	0.03735
54.641	0.58665	0.9103	0.72631	0.62193	0.47696	0.61269	0.65581	0.14799		54.641	0.65314	0.5878	0.66675	0.58067	0.66538	0.63075	0.04286
55.399	0.59699	0.90782	0.73041	0.65848	0.47289	0.61103	0.66294	0.14677		55.399	0.61448	0.57868	0.67857	0.59403	0.67037	0.62722	0.04505
56.157	0.59161	0.9228	0.73782	0.65558	0.47457	0.61653	0.66648	0.15221		56.157	0.65962	0.58898	0.67351	0.55755	0.68571	0.63308	0.05648
56.915	0.58914	0.90168	0.74484	0.6584	0.4755	0.62685	0.66607	0.14529		56.915	0.64515	0.60274	0.67742	0.57954	0.68201	0.63737	0.04528
57.673	0.6008	0.92614	0.74563	0.63304	0.47953	0.63285	0.66966	0.15175		57.673	0.59609	0.60257	0.67989	0.56293	0.67796	0.62389	0.05245
58.431	0.60028	0.91762	0.7178	0.64504	0.4807	0.60986	0.66188	0.14707		58.431	0.62248	0.60631	0.67053	0.56323	0.69675	0.63186	0.05282
59.189	0.61306	0.95275	0.73065	0.63022	0.47761	0.62885	0.67219	0.15946		59.189	0.62213	0.60653	0.68446	0.57269	0.6909	0.63534	0.05106
59.947	0.59824	0.90194	0.72947	0.63546	0.48575	0.64584	0.66612	0.14008		59.947	0.64246	0.60517	0.69441	0.56577	0.69195	0.63995	0.05565
										60.705	0.63419	0.60228	0.69493	0.57091	0.70473	0.64141	0.05794

## Sheet: Fig 3c
Figure 3c
		Diffusion coefficient (mm2/s)	Average
aS in 15% PEG (diluted phase)	replica #1	11.8	8 +/- 4	Obtained by FCS
	replica #2	4.4
	replica #3	9.2
aS in side aS:Tau441 coacervates	replica #1	0.0261	0,013 +/- 0,009	Obtained by FRAP
	replica #2	0.00638
	replica #3	0.00682
	replica #4	0.01176
	replica #5	0.02071
	replica #6	0.00584
aS in side aS:DNt-Tau coacervates	replica #1	0.01637	0,026 +/- 0,008
	replica #2	0.0301
	replica #3	0.01917
	replica #4	0.03501
	replica #5	0.03021
aS in side aS:pLK coacervates	replica #1	0.17753	0,18 +/- 0,04
	replica #2	0.11583
	replica #3	0.16139
	replica #4	0.23343
	replica #5	0.19658

[truncated: 25 more sheets: Fig 3d, Fig 3e, Supp Fig 3a, Supp Fig 3b, Supp Fig 3c, Supp Fig 3d, Supp Fig 4a, Supp Fig 4b, Supp Fig 5a, Supp Fig 5b, Supp Fig 5c, Supp Fig 5d, Supp Fig 6, Supp Fig 7c, Figure 6c, Figure 7a, Figure 7b, Figure 7c, Supp Fig 8c, Supp Fig 8d …]
